# Supplementary material for: The Austrian Spinal Cord Injury Study: a registry for patients living with a traumatic spinal cord injury
Source: Spinal Cord Ser Cases. 2017 Oct 23;3:17076. doi: 10.1038/s41394-017-0006-y (PMC5798911; doi:10.1038/s41394-017-0006-y)
Supplement: Supplementary file 1 — ASCIS data elements [file 41394_2017_6_MOESM1_ESM.xlsx]

## Sheet: ASCIS data elements
DATA ELEMENTS (DE-IDENTIFIED)	MINIMAL DATA SET / REGISTRY FORM	CONSENT DATA SET		CONSENT DATA SET		CONSENT DATA SET		CONSENT DATA SET		CONSENT DATA SET		CONSENT DATA SET		CONSENT DATA SET	RESPONSE OPTIONS	NOTES
Phases		early acute phase 1 (d 0)		early acute phase 2 (d 1-3)		acute phase 1 (14-40)		reha phase 1 (3m)		reha phase 2 (6m)		chronic (1y)		chronic (2-3y)
Units of Care		Primary Care Center						Rehabilitation Unit				FU at Primary Care Unit
Demographics / Personal Information
Date of Birth	X*	X		X		X		X		X		X		X	*Year
Gender	X	X		X		X		X		X		X		X	male; female; unknown
Date of injury	X	X		X		X		X		X		X		X
Facility	X	X		X		X		X		X		X		X		Primary Care Unit, Acute Care Unit, Rehab Unit, Private Clinic
Date of Examination		X		X		X		X		X		X		X
Nationality		X
Height (cm)		X
Weight (kg)		X
Injury related Confounding Factors
Mechanism of injury		X													traumatic cause
Intubation		X		X											yes / no
Concomitant injury		X													Neurocranium; Thorax; Abdomen; Pelvis; UEX; LEX
Paralysis	X	X													Tetrapelgic; Paraplegic
Etiology	X	X													Traffic accident; Sport accident; Fall from hight; Fall on the level; Others
Insury Severity Score		X
Diagnosis and Clinical History
Primary SCI diagnosis	X	X
Fracture level	X	X
ICD10 Code		X
Time interval traum to patient admission (min)		X
Time interval trauma to surgery (min)		X
Preinjury Confounding Factors		X													Long term care; Cancer; Metabolic disease; Psychosis; Cardiopulmonary disease; Degenerative skeletal disorder; Drug/alcohol abuse; Obisity
NEUROLOGY (ISNCSCI form)
Date of Examination		X		X		X		X		X		X		X		Part of International SCI Core Data Set
Evaluator		X		X		X		X		X		X		X		Part of International SCI Core Data Set
Upper Extremety Motor Score (right and left)		X		X		X		X		X		X		X		Part of International SCI Core Data Set
Upper Extremety Motor Score total		X		X		X		X		X		X		X		Part of International SCI Core Data Set
Lower Extremity Motor Score (right and left)		X		X		X		X		X		X		X		Part of International SCI Core Data Set
Lower Extremity Motor Score (total)		X		X		X		X		X		X		X		Part of International SCI Core Data Set
Light Touch (right and left)		X		X		X		X		X		X		X		Part of International SCI Core Data Set
Light Touch total		X		X		X		X		X		X		X		Part of International SCI Core Data Set
Pin Prick (right and left)		X		X		X		X		X		X		X		Part of International SCI Core Data Set
Pin Prick total		X		X		X		X		X		X		X		Part of International SCI Core Data Set
Neurological Level Sensory (right and left)		X		X		X		X		X		X		X		Part of International SCI Core Data Set
Neurological Level Motor (right and left)		X		X		X		X		X		X		X		Part of International SCI Core Data Set
Neurological Level of Injury	X*	X		X		X		X		X		X		X		Part of International SCI Core Data Set *area (Cervical, thoracic, lumbar)
Complete / Incomplete	X	X		X		X		X		X		X		X		Part of International SCI Core Data Set
ASIA Impairment Scale		X		X		X		X		X		X		X		Part of International SCI Core Data Set
Zone of Partial Preservation Sensory (right and left)		X		X		X		X		X		X		X		Part of International SCI Core Data Set
Zone of Partial Preservation Motor (right and left)		X		X		X		X		X		X		X
Voluntary Anal Contraction		X		X		X		X		X		X		X	yes / no / unknown	Part of International SCI Core Data Set
Deep Anal Pressure		X		X		X		X		X		X		X	yes / no / unknown	Part of International SCI Core Data Set
Diagnostic Investigation
Imaging Data		X		X		X		X		X		X		X		X-Ray, MRI, CT etc.
Walking Test
Walking Index for SCI (WISCI) II		X		X		X		X		X		X		X		Part of International SCI Core Data Set
10 Meter Timed Walk		X		X		X		X		X		X		X		Part of International SCI Core Data Set
6 min Walking Test		X		X		X		X		X		X		X		Part of International SCI Core Data Set
Timed Up and Go Test II		X		X		X		X		X		X		X		Part of International SCI Core Data Set
Pain
Pain Rating (NRS)		X		X		X		X		X		X		X		0-10 NRS (Numerical Rating Scale); Pain Intensity at the moment, Intensity last week; Maximal Pain, Pain prior to the accident
Spinal Cord Independence Measure
Self - Care		X		X		X		X		X		X		X		Part of International SCI Core Data Set
Respiration and Sphincter Management		X		X		X		X		X		X		X		Part of International SCI Core Data Set
Mobility (Room and Toilette)		X		X		X		X		X		X		X		Part of International SCI Core Data Set
Mobility (Indoors and Outdoors)		X		X		X		X		X		X		X		Part of International SCI Core Data Set
Neurophysiological Evaluation
SSEP		X		X		X		X		X		X		X		Part of International SCI Core Data Set
MEP		X		X		X		X		X		X		X		Part of International SCI Core Data Set
NCV		X		X		X		X		X		X		X		Part of International SCI Core Data Set
Interventions
Operative Description						X										Operation Date; Operation Type; Operative Descritption eg. Laminectomy
Decompression						X									yes / no	Type of Decompression; Laminectomy; if yes dorsal or ventral
Medication / Drug Use						X										NSAID or Others; Antidepressents; Antiepileptics; Opioids; Antispasmodics; Hypnotica (Tranquilizer); Neuroleptics; No Medication; Others eg. Corticosteroids / Methylpredinisolone (NASCIS scheme)
Tracheostomy						X									yes / no / unknown
Perioperative Infection						X									yes / no	Urogenital; Respiratory Tract, Gastrointestinal Tract, Local Wound Infections; Other Localization
Smear test						X									yes / no
Decubitus						X									yes / no	if yes: Location
Respiratory
Duration of the Artificial Ventilation (days)						X
Rehabilitation
Primary Care Center (days)						X		X		X
Rehabilitation Facility						X		X		X
Rehabilitation Center (days)						X		X		X
Rehabilitation Report								X		X
Urology
Urodynamic Report								X		X		X		X		Part of International SCI Core Data Set
Psychosocial
Short Form 36												X		X		Part of International SCI Core Data Set
